# Supplementary material for: Characterization of Non-Monotonic Relationships between Tumor Mutational Burden and Clinical Outcomes
Source: Cancer Res Commun. 2024 Jul 8;4(7):1667–76. doi: 10.1158/2767-9764.CRC-24-0061 (PMC11229404; doi:10.1158/2767-9764.CRC-24-0061)
Supplement: Table S1 — Simulated step function metrics. Log-likelihood and C-indexes for the test folds of a simulated step function dataset for either a Cox model, a FCN neural network, and a neural network comprised of a single neuron with sigmoid activation. [file crc-24-0061_table_s1_suppst1.xlsx]

## Sheet: Sheet1
Model	LL score	C-index
Ground Truth	-0.944	0.629
Cox-PH	-0.963	0.619
FCN	-0.958	0.618
Sigmoid	-0.951	0.619
Supplementary Table 1. Simulated step function metrics. Log-likelihood and C-indexes for the test folds of a simulated step function dataset for either a Cox model, a FCN neural network, and a neural network comprised of a single neuron with sigmoid activation.
